# Supplementary material for: A Non-Autonomous Amphoteric Metal Hydroxide Oscillations and Pattern Formation in Hydrogels
Source: Molecules. 2025 Mar 15;30(6):1323. doi: 10.3390/molecules30061323 (PMC11944573; doi:10.3390/molecules30061323)
Supplement: Supplementary file 1 [file molecules-30-01323-s001.zip]

Archive with 2 entries (2 files):
- molecules-3479329-supplementary.pdf
- Video S1.mp4
